# Supplementary material for: COL12A1 Acts as a Novel Prognosis Biomarker and Activates Cancer-Associated Fibroblasts in Pancreatic Cancer through Bioinformatics and Experimental Validation
Source: Cancers (Basel). 2023 Feb 26;15(5):1480. doi: 10.3390/cancers15051480 (PMC10000532; doi:10.3390/cancers15051480)
Supplement: Supplementary file 1 [file cancers-15-01480-s001.zip]

Archive with 1 entries (1 files):
- cancers-2240265-supplementary.pdf
